# Supplementary material for: The ClinGen Severe Combined Immunodeficiency Disease Variant Curation Expert Panel: Specifications for classification of variants in ADA, DCLRE1C, IL2RG, IL7R, JAK3, RAG1, and RAG2
Source: Genet Med. Author manuscript; Available in PMC 2026 May 14. (PMC13175239; doi:10.1016/j.gim.2025.101613)
Supplement: Supplementary Table 4 [file NIHMS2171608-supplement-Supplementary_Table_4.xlsx]

## Sheet: Sheet1
Supplementary Table 4. Pilot phase results
Variant Information	ClinVar ID	ClinVar classification	SCID VCEP classification	Codes applied by SCID VCEP
ADA NM_000022.4:c.22G>A p.(Asp8Asn) NC_000020.10:g.43280227C>T	1973	Benign	Benign	BA1 and BS2
ADA NM_000022.4:c.532del p.(Val178*) NC_000020.10:g.43252918del	505549	Pathogenic/Likely pathogenic​	Pathogenic	PVS1, PP4, PM2_Supporting, and PM3_Supporting
ADA NM_000022.4:c.454C>A p.(Leu152Met) NC_000020.10:g.43254234G>T	1979	Conflicting (Pathogenic, Likely pathogenic, and VUS)	VUS	PP1_Supporting and PP4_Moderate
ADA NM_000022.4:c.445C>T p.(Arg149Trp) NC_000020.10:g.43254243G>A	68264	VUS	Likely pathogenic	PM2_Supporting, PP4_Moderate, and PS3_Moderate
ADA NM_000022.4:c.446G>A p.(Arg149Gln) NC_000020.10:g.43254242C>T	1963	VUS	VUS	BS3_Supporting and PM5_Supporting
ADA NM_000022.4:c.703C>T p.(Arg235Trp) NC_000020.10:g.43251547G>A	468281	Pathogenic/Likely pathogenic	Likely pathogenic	PM2_Supporting, PP4, PM3_Strong, and PM5_Supporting
ADA NM_000022.4:c.201C>G p.(Tyr67*) NC_000020.10:g.43257705G>C	1075328	Pathogenic	Likely pathogenic	PVS1 and PM2_Supporting
ADA NM_000022.4:c.632G>A p.(Arg211His) NC_000020.10:g.43251694C>T	1957	Pathogenic/Likely pathogenic​	Pathogenic	PP4_Moderate, PM3_Strong, PP1_Strong, PM2_Supporting, and PS3_Moderate
ADA NM_000022.4:c.396dup p.(Val133Serfs*38) NC_000020.10:g.43254292dup	550821	Pathogenic/Likely pathogenic	Pathogenic	PVS1, PM2_Supporting, and PP4
ADA NM_000022.4:c.591T>A p.(His197Gln) NC_000020.10:g.43252858A>T	338509	Conflicting (Likely benign and VUS)	Likely benign	BS1
ADA NM_000022.4:c.363-2A>G p.? NC_000020.10:g.43254327T>C	1473380	Likely pathogenic​	Likely pathogenic	PM2_Supporting, PVS1_Strong, and PP4
ADA NM_000022.4:c.219-2A>G p.? NC_000020.10:g.43255242T>C	1969	Likely pathogenic​	Likely pathogenic	PVS1_Strong, PM2_Supporting, and PM3_Supporting
ADA NM_000022.4:c.402C>T p.(Gly134=) NC_000020.10:g.43254286G>A	536186	Benign/Likely benign​	Likely benign	BS1, BS2_Supporting, and BP7
ADA NM_000022.4:c.192G>A p.(Lys64=) NC_000020.10:g.43257714C>T	719476	Benign/Likely benign​	Likely benign	BS1 and BP7
DCLRE1C NM_001033855.3:c.1669dup p.(Thr557Asnfs*21) NC_000010.10:g.14950817dup	254216	Pathogenic	Likely pathogenic	PVS1_Moderate, PM2_Supporting, PP1_Supporting, and PP4_Moderate
DCLRE1C NM_001033855.3:c.406G>A p.(Asp136Asn) NC_000010.10:g.14977520C>T	986350	Conflicting (Likely pathogenic and VUS)	Likely pathogenic	PP4, PM3_Strong, PS3_Moderate, and PM2_Supporting
DCLRE1C NM_001033855.3:c.959C>G p.(Ser320Cys) NC_000010.10:g.14968855G>C	137073	Benign	Benign	BA1 and BS2_Supporting
DCLRE1C NM_001033855.3:c.512C>G p.(Pro171Arg) NC_000010.10:g.14976727G>C	35999	Benign	Benign	BA1 and BS2_Supporting
DCLRE1C NM_001033855.3:c.346T>C p.(Cys116Arg) NC_000010.10:g.14978553A>G	1713265	Pathogenic	Likely pathogenic	PM2_Supporting, PP4_Strong, and PM3
DCLRE1C NM_001033855.3:c.47T>C p.(Ile16Thr) NC_000010.10:g.14995963A>G	1069380	Pathogenic	Likely pathogenic	PM3_Strong, PM2_Supporting, and PP4
DCLRE1C NM_001033855.3:c.1791C>T p.(Cys597=) NC_000010.10:g.14950695G>A	771619	Benign	Likely benign	BS1 and BP7
DCLRE1C NM_001033855.3:c.457G>A p.(Gly153Arg) NC_000010.10:g.14977469C>T	35998	Conflicting (Benign, Likely benign, and VUS)	Benign	BA1 and BS2_Supporting
DCLRE1C NM_001033855.3:c.194C>T p.(Thr65Ile) NC_000010.10:g.14987156G>A	254217	Pathogenic	Pathogenic	PM2_Supporting, PP4_Moderate, PP1_Strong, and PM3_Strong
DCLRE1C NM_001033855.3:c.169G>T p.(Val57Phe) NC_000010.10:g.14987181C>A	299322	Conflicting (Likely benign and VUS)	Likely benign	BS1
DCLRE1C NM_001033855.3:c.973-1801T>A p.(=) NC_000010.10:g.14966869A>T	1679474	Likely benign​	VUS	BP7
DCLRE1C NM_001033855.3:c.247-1G>C p.? NC_000010.10:g.14981869C>G	1696158	Likely pathogenic​	VUS	PVS1_Moderate and PM2_Supporting
IL7R NM_002185.5:c.265C>T p.(Gln89*) NC_000005.9:g.35867451C>T	804345	Pathogenic/Likely pathogenic​	Likely pathogenic	PVS1 and PM2_Supporting
IL7R NM_002185.5:c.1241C>T p.(Thr414Met) NC_000005.9:g.35876449C>T	134536	Benign	Benign	BA1 and BS2_Supporting
IL7R NM_002185.5:c.83-2A>T p.? NC_000005.9:g.35860952A>T	353259	Conflicting (Pathogenic and VUS)	Pathogenic	PVS1, PM2_Supporting, and PM3_Supporting
IL7R NM_002185.5:c.353G>A p.(Cys118Tyr) NC_000005.9:g.35867539G>A	36392	Pathogenic/Likely pathogenic​	Pathogenic	PM2_Supporting, PM3_VeryStrong, PP1, and PP4_Moderate
IL7R NM_002185.5:c.361dup p.(Ile121Asnfs*8) NC_000005.9:g.35867547dup	224841	Pathogenic/Likely pathogenic​	Pathogenic	PVS1, PM2_Supporting, and PP4.
IL7R NM_002185.5:c.662G>T p.(Ser221Ile) NC_000005.9:g.35873706G>T	134528	Pathogenic/Likely pathogenic​	Pathogenic	PM2_Supporting, PM3_VeryStrong, and PP4.
IL7R NM_002185.5:c.704C>G p.(Ser235*) NC_000005.9:g.35873748C>G	578174	Pathogenic	Likely pathogenic	PVS1 and PM2_Supporting
IL7R NM_002185.5:c.132C>T p.(Ser44=) NC_000005.9:g.35861003C>T	377976	Benign/Likely benign​	Likely benign	BP7 and BS1
IL7R NM_002185.5:c.1231A>G p.(Thr411Ala) NC_000005.9:g.35876439A>G	134534	Benign/Likely benign​	Likely benign	BS1 and BS2_Supporting
IL7R NM_002185.5:c.778G>A p.(Ala260Thr) NC_000005.9:g.35874622G>A	418258	Conflicting (Likely benign and VUS)	Likely benign	BS1
IL7R NM_002185.5:c.495C>T p.(His165=) NC_000005.9:g.35871273C>T	137585	Benign	Benign	BA1, BS2_Supporting, and BP7
IL7R NM_002185.5:c.1020T>G p.(Leu340=) NC_000005.9:g.35876228T>G	709483	Benign/Likely benign​	Likely benign	BS1, BS2_Supporting, and BP7
IL7R NM_002185.5:c.82+14A>T p.(=) NC_000005.9:g.35857175A>T	2187538	Likely benign​	VUS	PM2_Supporting, and BP7
IL7R NM_002185.5:c.538-1G>A p.? NC_000005.9:g.35873581G>A	14841	Pathogenic	Pathogenic	PM2_Supporting, PVS1, PP4, and PM3
RAG1 NM_000448.3:c.2487_2488delinsTT p.(Arg829_Lys830delinsSer*) NC_000011.9:g.36597341_36597342delinsTT	1034220	Conflicting (Pathogenic and VUS)	Pathogenic	PVS1, PM2_Supporting, PM3, and PP4
RAG1 NM_000448.3:c.1A>G p.(Met1?) NC_000011.9:g.36594855A>G	304491	Conflicting (Likely pathogenic and VUS)	VUS	PVS1_Moderate and PM2_Supporting
RAG1 NM_000448.3:c.256_257del p.(Lys86Valfs*33) NC_000011.9:g.36595110_36595111del	285045	Pathogenic	Pathogenic	PVS1, PM2_Supporting, PM3_Moderate, PS3_Moderate, and PP4_Supporting
RAG1 NM_000448.3:c.527G>T p.(Cys176Phe) NC_000011.9:g.36595381G>T	372487	Likely pathogenic​	VUS	PM2_Supporting, PM3, and PP4
RAG1 NM_000448.3:c.577G>A p.(Glu193Lys) NC_000011.9:g.36595431G>A	304495	Benign	Benign	BA1 and BS2_Supporting
RAG1 NM_000448.3:c.725A>G p.(Gln242Arg) NC_000011.9:g.36595579A>G	536967	Conflicting (Benign and VUS)	Likely benign	BS1
RAG1 NM_000448.3:c.906C>A p.(Asp302Glu) NC_000011.9:g.36595760C>A	36715	Benign/Likely benign​	Benign	BA1
RAG1 NM_000448.3:c.424C>T p.(Arg142*) NC_000011.9:g.36595278C>T	626157	Pathogenic/Likely pathogenic​	Pathogenic	PVS1, PM3, and PM2_Supporting
RAG1 NM_000448.3:c.775del p.(Ser259Alafs*5) NC_000011.9:g.36595629del	235411	Pathogenic	Pathogenic	PVS1, PM3_Supporting, and PM2_Supporting
RAG1 NM_000448.3:c.1331C>T p.(Ala444Val) NC_000011.9:g.36596185C>T	68681	Pathogenic	Pathogenic	PM1, PM2_Supporting, PP4, PM3_Strong, and PS3_Moderate
RAG1 NM_000448.3:c.2751G>A p.(Gln917=) NC_000011.9:g.36597605G>A	304506	Benign/Likely benign​	Likely benign	BS1 and BP7
RAG1 NM_000448.3:c.303G>A p.(Ala101=) NC_000011.9:g.36595157G>A	138882	Benign	Benign	BA1, BS2_supporting, and BP7
RAG2 NM_000536.4:c.1357T>A p.(Trp453Arg) NC_000011.9:g.36614362A>T	496630	Pathogenic/Likely pathogenic	Likely pathogenic	PM1, PS3_Moderate, PP4, PM2_Supporting, and PM3_Supporting
RAG2 NM_000536.4:c.283G>A p.(Gly95Arg) NC_000011.9:g.36615436C>T	13133	Pathogenic/Likely pathogenic​	Likely pathogenic	PM1_Supporting, PM2_Supporting, PS3_Moderate, PP4, and PM3
RAG2 NM_000536.4:c.829dup p.(Tyr277Leufs*4) NC_000011.9:g.36614890dup	1075544	Pathogenic​	Pathogenic	PVS1, PM2_Supporting, PS3_Moderate, and PP4
RAG2 NM_000536.4:c.1095T>C p.(Ser365=) NC_000011.9:g.36614624A>G	304552	Benign/Likely benign​	Likely benign	BS1 and BP7
RAG2 NM_000536.4:c.686G>A p.(Arg229Gln) NC_000011.9:g.36615033C>T	13130	Conflicting (Pathogenic, Likely pathogenic, and VUS)	Pathogenic	PM2_Supporting, PP4, PM3_Moderate, PS3, PP1, and PM1_Supporting
RAG2 NM_000536.4:c.955G>T p.(Gly319*) NC_000011.9:g.36614764C>A	500475	Pathogenic	Likely pathogenic	PVS1 and PM2_Supporting
RAG2 NM_000536.4:c.217C>T p.(Arg73Cys) NC_000011.9:g.36615502G>A	36719	Pathogenic/Likely pathogenic	Likely pathogenic	PP4, PM1_Supporting, PM3, PM5_Supporting, and PM2_Supporting
RAG2 NM_000536.4:c.1158C>A p.(Phe386Leu) NC_000011.9:g.36614561G>T	138887	Benign/Likely benign​	Benign	BA1 and BS2_Supporting
RAG2 NM_000536.4:c.22G>A p.(Val8Ile) NC_000011.9:g.36615697C>T	138885	Benign/Likely benign​	Likely benign	BS1 and BS2_Supporting
RAG2 NM_000536.4:c.130G>T p.(Gly44*) NC_000011.9:g.36615589C>A	1412375	Pathogenic	Pathogenic	PVS1, PM2_Supporting, PP4, and PM3_Supporting
RAG2 NM_000536.4:c.1352G>C p.(Gly451Ala) NC_000011.9:g.36614367C>G	13138	Conflicting (Pathogenic, Likely pathogenic, and VUS)	Likely pathogenic	PM2_Supporting, PM1, PS3_Supporting, and PM3
RAG2 NM_000536.4:c.193G>T p.(Asp65Tyr) NC_000011.9:g.36615526C>A	427020	Conflicting (Pathogenic, Likely pathogenic, and VUS)	Likely pathogenic	PM2_Supporting, PS3_Moderate, PM1_Supporting, PM3_Supporting, and PP4
JAK3 NM_000215.4:c.1796T>G p.(Val599Gly) NC_000019.9:g.17946851A>C	624608	NA	VUS	PM2_Supporting and PP4_Moderate
JAK3 NM_000215.4:c.1744C>T p.(Arg582Trp) NC_000019.9:g.17947980G>A	36415	Pathogenic/Likely pathogenic​	Likely pathogenic	PM2_Supporting, PM3, PM4_Supporting, and PP4_Moderate
JAK3 NM_000215.4:c.2625C>T p.(Leu875=) NC_000019.9:g.17943383G>A	36419	Benign	Benign	BA1, BS2_Supporting, and BP7
JAK3 NM_000215.4:c.2773C>A p.(Arg925Ser) NC_000019.9:g.17942515G>T	418267	Conflicting (Likely pathogenic, VUS and Likely benign)	Likely benign	BS1
JAK3 NM_000215.4:c.896T>C p.(Val299Ala) NC_000019.9:g.17952537A>G	891294	Conflicting (Likely benign and VUS)	VUS	PM2_Supporting
JAK3 NM_000215.4:c.1351C>T p.(Arg451*) NC_000019.9:g.17950376G>A	81020	Pathogenic	Pathogenic	PVS1, PM3, PP4, and PM2_Supporting
JAK3 NM_000215.4:c.678_679del p.(Cys227Profs*49) NC_000019.9:g.17953307_17953308del	36423	Pathogenic/Likely pathogenic	Pathogenic	PVS1, PP4, PM2_Supporting, and PM3_Supporting
JAK3 NM_000215.4:c.1837C>T p.(Arg613*) NC_000019.9:g.17946810G>A	644288	Pathogenic	Pathogenic	PVS1, PP4_Moderate, PM2_Supporting, and PM3_Supporting
JAK3 NM_000215.4:c.2636A>G p.(His879Arg) NC_000019.9:g.17943372T>C	372390	Conflicting (Likely benign and VUS)	Likely benign	BS1
JAK3 NM_000215.4:c.175A>T p.(Lys59*) NC_000019.9:g.17955052T>A	1999662	Pathogenic	Likely pathogenic	PVS1 and PM2_Supporting
JAK3 NM_000215.4:c.1915-1G>A p.? NC_000019.9:g.17946025C>T	2048620	Likely pathogenic​	VUS	PM2_Supporting
JAK3 NM_000215.4:c.2680+89G>A p.(=) NC_000019.9:g.17943239C>T	2054022	Pathogenic	Likely pathogenic	PM2_supporting, PP1_Strong, PM3_Supporting, PP4_Moderate, and PP3.
IL2RG NM_000206.3:c.924G>A p.(Ser308=) NC_000023.10:g.70328127C>T	962267	Conflicting (Pathogenic and VUS)	Likely pathogenic	PM2_Supporting, PP3, PP4_Moderate, PP1, and PM4
IL2RG NM_000206.3:c.43C>T p.(Gln15*) NC_000023.10:g.70331347G>A	372386	Pathogenic/Likely pathogenic​	Pathogenic	PVS1, PM2_Supporting, and PP4
IL2RG NM_000206.3:c.332T>C p.(Ile111Thr) NC_000023.10:g.70330476A>G	795305	Benign	Likely benign	BS2
IL2RG NM_000206.3:c.924+1G>A p.? NC_000023.10:g.70328126C>T	280035	Pathogenic	Pathogenic	PVS1, PM2_Supporting, and PP4_Moderate
IL2RG NM_000206.3:c.977G>A p.(Ser326Asn) NC_000023.10:g.70327719C>T	1166432	Benign	Likely benign	BS2
IL2RG NM_000206.3:c.325G>A p.(Glu109Lys) NC_000023.10:g.70330483C>T	368619	Benign/Likely benign​	Benign	BS1 and BS2
IL2RG NM_000206.3:c.676C>T p.(Arg226Cys) NC_000023.10:g.70329159G>A	225195	Pathogenic	Pathogenic	PM2_Supporting, PM1_Strong, PM6_Supporting, PS4, PP4, PS3_Supporting
IL2RG NM_000206.3:c.664C>T p.(Arg222Cys) NC_000023.10:g.70329171G>A	10027	Pathogenic	Pathogenic	PM2_Supporting, PP1_Strong, PS4, and PP4_Moderate
IL2RG NM_000206.3:c.1105A>G p.(Thr369Ala) NC_000023.10:g.70327591T>C	837417	Likely benign​	VUS	BS2_Supporting
IL2RG NM_000206.3:c.821T>C p.(Ile274Thr) NC_000023.10:g.70328482A>G	532191	VUS	VUS	PM2_Supporting and PM1_Strong
IL2RG NM_000206.3:c.963G>A p.(Leu321=) NC_000023.10:g.70327733C>T	763173	Benign	Likely benign	BS2 and BP7
IL2RG NM_000206.3:c.924+9G>T p.(=) NC_000023.10:g.70328118C>A	1559662	Likely benign​	VUS	PM2_Supporting and BP7
IL2RG NM_000206.3:c.115+2T>C p.? NC_000023.10:g.70331273A>G	1368945	Pathogenic	Pathogenic	PVS1, PM2_Supporting, and PP4
IL2RG NM_000206.3:c.694G>A p.(Gly232Arg) NC_000023.10:g.70329141C>T	633274	NA	VUS	PM2_Supporting and PP4
